# Supplementary material for: The spatial epidemiology of sickle-cell anaemia in India
Source: Sci Rep. 2018 Dec 6;8:17685. doi: 10.1038/s41598-018-36077-w (PMC6283872; doi:10.1038/s41598-018-36077-w)
Supplement: Supplementary file 2 — Source data for map of the district-level distribution of scheduled groups in India [file 41598_2018_36077_MOESM2_ESM.xlsx]

## Sheet: Sheet1
State	District	ST_total	ST_rural	ST_urban	SC_total	SC_rural	SC_urban	Pop_total	PropSched
Andaman & Nicobar Islands	All	28530	26715	1815	0	NA	NA	379944	0.07509
Andaman & Nicobar Islands	Nicobar 638	23681	23681	0	0	NA	NA	36819	0.643173
Andaman & Nicobar Islands	North & Middle Andaman 639	758	748	10	0	NA	NA	105539	0.00718218
Andaman & Nicobar Islands	South Andaman 640	4091	2286	1805	0	NA	NA	237586	0.017219
Andhra Pradesh	All	5918073	5232129	685944	13878078	10846333	3031745	83310420	0.237619
Andhra Pradesh	Adilabad 532	495794	463089	32705	488596	368490	120106	2737738	0.359563
Andhra Pradesh	Anantapur 553	154127	126362	27765	583135	475929	107206	4083315	0.180555
Andhra Pradesh	Chittoor 554	159165	128753	30412	785760	647424	138336	4170468	0.226575
Andhra Pradesh	East Godavari 545	213195	198698	14497	945269	785984	159285	5151549	0.224877
Andhra Pradesh	Guntur 548	247089	190905	56184	957407	740117	217290	4889230	0.246357
Andhra Pradesh	Hyderabad 536	48937	0	48937	247927	0	247927	4010238	0.0740265
Andhra Pradesh	Karimnagar 534	106745	92353	14392	709757	587484	122273	3811738	0.214207
Andhra Pradesh	Khammam 541	765565	709904	55661	462896	366888	96008	2798214	0.439016
Andhra Pradesh	Krishna 547	132464	93915	38549	871063	665621	205442	4529009	0.221578
Andhra Pradesh	Kurnool 552	82831	64735	18096	737945	569045	168900	4046601	0.202831
Andhra Pradesh	Mahbubnagar 538	364269	345359	18910	708954	651273	57681	4042191	0.265505
Andhra Pradesh	Medak 535	168985	156801	12184	537947	461017	76930	3031877	0.233166
Andhra Pradesh	Nalgonda 539	394279	366300	27979	637385	550732	86653	3483648	0.296145
Andhra Pradesh	Nizamabad 533	192941	185297	7644	371074	323425	47649	2552073	0.221003
Andhra Pradesh	Prakasam 549	151145	124386	26759	787861	698090	89771	3392764	0.276767
Andhra Pradesh	Rangareddy 537	218757	133890	84867	652042	325517	326525	5296396	0.164413
Andhra Pradesh	Sri Potti Sriramulu Nellore 550	285997	240972	45025	666588	544770	121818	2966082	0.321159
Andhra Pradesh	Srikakulam 542	166118	160438	5680	255664	214824	40840	2699471	0.156246
Andhra Pradesh	Visakhapatnam 544	618500	579968	38532	329486	151980	177506	4288113	0.221073
Andhra Pradesh	Vizianagaram 543	235556	226130	9426	247728	190373	57355	2342868	0.206279
Andhra Pradesh	Warangal 540	530656	486034	44622	616102	461297	154805	3522644	0.325539
Andhra Pradesh	West Godavari 546	109072	99659	9413	811698	710703	100995	3934782	0.234008
Andhra Pradesh	Y.S.R. 551	75886	58181	17705	465794	355350	110444	2884524	0.187788
Arunachal Pradesh	All	951821	789846	161975	0	NA	NA	1382625	0.688416
Arunachal Pradesh	Anjaw 260	16451	16009	442	0	NA	NA	21089	0.780075
Arunachal Pradesh	Changlang 253	53878	48221	5657	0	NA	NA	147951	0.364161
Arunachal Pradesh	Dibang Valley 257	5701	4480	1221	0	NA	NA	7948	0.717287
Arunachal Pradesh	East Kameng 247	72400	57797	14603	0	NA	NA	78413	0.923316
Arunachal Pradesh	East Siang 251	69979	57744	12235	0	NA	NA	99019	0.706723
Arunachal Pradesh	Kurung Kumey 256	88658	88658	0	0	NA	NA	89731	0.988042
Arunachal Pradesh	Lohit 259	47410	40355	7055	0	NA	NA	145538	0.325757
Arunachal Pradesh	Lower Dibang Valley 258	25974	22579	3395	0	NA	NA	53986	0.481125
Arunachal Pradesh	Lower Subansiri 255	72911	64374	8537	0	NA	NA	82839	0.880153
Arunachal Pradesh	Papum Pare 248	117216	61451	55765	0	NA	NA	176385	0.664546
Arunachal Pradesh	Tawang 245	34811	31105	3706	0	NA	NA	49950	0.696917
Arunachal Pradesh	Tirap 254	98372	87509	10863	0	NA	NA	111997	0.878345
Arunachal Pradesh	Upper Siang 252	28468	24498	3970	0	NA	NA	35289	0.80671
Arunachal Pradesh	Upper Subansiri 249	78323	67960	10363	0	NA	NA	83205	0.941326
Arunachal Pradesh	West Kameng 246	46380	38846	7534	0	NA	NA	87013	0.533024
Arunachal Pradesh	West Siang 250	92783	78260	14523	0	NA	NA	112272	0.826413
Assam	All	3884371	3665405	218966	2231321	1825761	405560	31169272	0.196209
Assam	Baksa 324	331007	329894	1113	73083	71382	1701	953773	0.423675
Assam	Barpeta 303	27344	25829	1515	95320	73946	21374	1693190	0.0724455
Assam	Bongaigaon 319	18835	15267	3568	82784	67460	15324	732639	0.138703
Assam	Cachar 316	17569	16613	956	264897	216090	48807	1736319	0.162681
Assam	Chirang 320	178688	176423	2265	35135	31362	3773	481818	0.443784
Assam	Darrang 325	8419	8025	394	40260	28746	11514	908090	0.0536059
Assam	Dhemaji 308	325560	317215	8345	44225	40524	3701	688077	0.537418
Assam	Dhubri 301	6332	5631	701	70395	39929	30466	1948632	0.0393748
Assam	Dibrugarh 310	102871	92593	10278	58876	41396	17480	1327748	0.121821
Assam	Dima Hasao 315	151843	123060	28783	4337	1885	2452	213529	0.731423
Assam	Goalpara 302	231570	219871	11699	45094	32886	12208	1008959	0.274207
Assam	Golaghat 313	111765	108974	2791	62298	56152	6146	1058674	0.164416
Assam	Hailakandi 318	691	529	162	70659	65736	4923	659260	0.108227
Assam	Jorhat 312	139971	134361	5610	88665	72434	16231	1091295	0.209509
Assam	Kamrup 321	182038	180192	1846	107827	88975	18852	1517202	0.191052
Assam	Kamrup Metropolitan 322	75121	29574	45547	101789	33499	68290	1260419	0.140358
Assam	Karbi Anglong 314	538738	491856	46882	44961	39936	5025	965280	0.604694
Assam	Karimganj 317	1940	1660	280	157890	144169	13721	1217002	0.131331
Assam	Kokrajhar 300	278665	266717	11948	29570	23747	5823	886999	0.347503
Assam	Lakhimpur 307	249426	243145	6281	81840	74891	6949	1040644	0.318328
Assam	Marigaon 304	136777	130548	6229	117841	109307	8534	957853	0.265822
Assam	Nagaon 305	115153	109549	5604	266350	228530	37820	2826006	0.134997
Assam	Nalbari 323	23364	23003	361	60216	54232	5984	769919	0.108557
Assam	Sibasagar 311	49039	47274	1765	42347	34483	7864	1150253	0.0794486
Assam	Sonitpur 306	232207	228345	3862	109130	94692	14438	1925975	0.177228
Assam	Tinsukia 309	82066	76272	5794	37688	25286	12402	1316948	0.090933
Assam	Udalguri 326	267372	262985	4387	37844	34086	3758	832769	0.366507
Bihar	All	1336573	1270851	65722	16567325	15344215	1223110	103804637	0.172477
Bihar	Araria 209	38848	38337	511	382654	366088	16566	2806200	0.150204
Bihar	Arwal 240	590	512	78	141314	131715	9599	699563	0.202847
Bihar	Aurangabad 235	1033	823	210	612064	583289	28775	2511243	0.244141
Bihar	Banka 225	90432	90210	222	247858	240233	7625	2029339	0.1667
Bihar	Begusarai 222	1597	833	764	432270	371169	61101	2954367	0.146856
Bihar	Bhagalpur 224	67180	65636	1544	318569	269088	49481	3032226	0.127216
Bihar	Bhojpur 231	13977	11759	2218	425402	387691	37711	2720155	0.161527
Bihar	Buxar 232	26824	23852	2972	251737	237430	14307	1707643	0.163126
Bihar	Darbhanga 215	2772	2205	567	615688	570735	44953	3921971	0.157691
Bihar	Gaya 236	3098	2434	664	1334351	1264597	69754	4379383	0.305397
Bihar	Gopalganj 217	60807	59447	1360	320064	304316	15748	2558037	0.148892
Bihar	Jamui 238	78793	78201	592	302649	283426	19223	1756078	0.217212
Bihar	Jehanabad 239	1285	1111	174	222974	203509	19465	1124176	0.199487
Bihar	Kaimur (Bhabua) 233	57981	56361	1620	369088	361112	7976	1626900	0.262505
Bihar	Katihar 212	179971	174106	5865	263100	231323	31777	3068149	0.14441
Bihar	Khagaria 223	675	579	96	247161	240583	6578	1657599	0.149515
Bihar	Kishanganj 210	64224	60968	3256	113118	95770	17348	1690948	0.104877
Bihar	Lakhisarai 227	8333	8125	208	153209	138294	14915	1000717	0.161426
Bihar	Madhepura 213	12532	12207	325	346275	336576	9699	1994618	0.179888
Bihar	Madhubani 207	3990	3859	131	587158	572195	14963	4476044	0.132069
Bihar	Munger 226	21404	19548	1856	183846	148713	35133	1359054	0.151024
Bihar	Muzaffarpur 216	5979	4759	1220	751975	708488	43487	4778610	0.158614
Bihar	Nalanda 229	1442	1224	218	607672	555144	52528	2872523	0.212048
Bihar	Nawada 237	2045	1878	167	565112	540032	25080	2216653	0.255862
Bihar	Pashchim Champaran 203	250046	245578	4468	553944	524727	29217	3922780	0.204954
Bihar	Patna 230	9069	2156	6913	920918	664269	256649	5772804	0.161098
Bihar	Purba Champaran 204	12461	11875	586	649726	612980	36746	5082868	0.130278
Bihar	Purnia 211	139490	121532	17958	390991	358546	32445	3273127	0.162072
Bihar	Rohtas 234	31650	28435	3215	549546	509105	40441	2962593	0.196178
Bihar	Saharsa 214	6009	5593	416	317249	304657	12592	1897102	0.170396
Bihar	Samastipur 221	1884	1316	568	803128	779343	23785	4254782	0.189202
Bihar	Saran 219	36786	35885	901	474066	438183	35883	3943098	0.129556
Bihar	Sheikhpura 228	617	507	110	131115	113243	17872	634927	0.207476
Bihar	Sheohar 205	318	296	22	96655	92917	3738	656916	0.147619
Bihar	Sitamarhi 206	2989	2836	153	405714	388240	17474	3419622	0.119517
Bihar	Siwan 218	87000	83773	3227	386685	375375	11310	3318176	0.142755
Bihar	Supaul 208	10168	10027	141	354249	343484	10765	2228397	0.163533
Bihar	Vaishali 220	2274	2068	206	738031	697630	40401	3495249	0.211803
Chandigarh	All	0	NA	NA	199086	4974	194112	1054686	0.188763
Chhattisgarh	All	7822902	7231082	591820	3274269	2511949	762320	25540196	0.434498
Chhattisgarh	Bastar 414	931780	880221	51559	37963	25881	12082	1411644	0.68696
Chhattisgarh	Bijapur 417	204189	188527	15662	10122	7567	2555	255180	0.839842
Chhattisgarh	Bilaspur 406	498469	453120	45349	552992	456247	96745	2662077	0.394978
Chhattisgarh	Dakshin Bastar Dantewada 416	410255	375708	34547	12996	4239	8757	532791	0.794403
Chhattisgarh	Dhamtari 412	207633	190463	17170	58581	45455	13126	799199	0.333101
Chhattisgarh	Durg 409	397416	317955	79461	458040	284513	173527	3343079	0.255889
Chhattisgarh	Janjgir - Champa 405	187196	174887	12309	397908	357632	40276	1620632	0.361034
Chhattisgarh	Jashpur 402	530378	501130	29248	48844	42138	6706	852043	0.679804
Chhattisgarh	Kabeerdham 407	167043	159983	7060	119798	104474	15324	822239	0.348854
Chhattisgarh	Korba 404	493559	434129	59430	124679	67843	56836	1206563	0.512396
Chhattisgarh	Koriya 400	304280	274059	30221	54776	31238	23538	659039	0.544818
Chhattisgarh	Mahasamund 411	279896	270124	9772	139581	120662	18919	1032275	0.406362
Chhattisgarh	Narayanpur 415	108161	97372	10789	4979	3803	1176	140206	0.806955
Chhattisgarh	Raigarh 403	505609	475594	30015	224942	188059	36883	1493627	0.489112
Chhattisgarh	Raipur 410	476446	407912	68534	724250	524846	199404	4062160	0.295581
Chhattisgarh	Rajnandgaon 408	405194	385785	19409	156623	118079	38544	1537520	0.365405
Chhattisgarh	Surguja 401	1300628	1248135	52493	115652	103230	12422	2361329	0.599781
Chhattisgarh	Uttar Bastar Kanker 413	414770	395978	18792	31543	26043	5500	748593	0.596202
Dadra & Nagar Haveli	All	178564	150944	27620	6186	1296	4890	342853	0.538861
Daman & Diu	All	15363	7617	7746	6124	2167	3957	242911	0.0884563
Daman & Diu	Daman 495	15240	7615	7625	4262	1674	2588	190855	0.102182
Daman & Diu	Diu 494	123	2	121	1862	493	1369	52056	0.038132
Goa	All	149275	87639	61636	25449	9461	15988	1457723	0.119861
Goa	North Goa 585	56606	27694	28912	17606	7843	9763	817761	0.0907502
Goa	South Goa 586	92669	59945	32724	7843	1618	6225	639962	0.157059
Gujarat	All	8917174	8021848	895326	4074447	2281573	1792874	60383628	0.215151
Gujarat	Ahmadabad 474	89138	16749	72389	759483	118502	640981	7208200	0.11773
Gujarat	Amreli 480	7322	4140	3182	132915	109351	23564	1513614	0.0926504
Gujarat	Anand 482	24824	9884	14940	104465	74755	29710	2090276	0.0618526
Gujarat	Banas Kantha 469	284155	271055	13100	327460	287937	39523	3116045	0.196279
Gujarat	Bharuch 488	488194	431980	56214	62235	35364	26871	1550822	0.354927
Gujarat	Bhavnagar 481	9110	3408	5702	157034	88671	68363	2877961	0.0577298
Gujarat	Dohad 485	1580850	1522008	58842	41444	31647	9797	2126558	0.762873
Gujarat	Gandhinagar 473	18204	2583	15621	108608	40454	68154	1387478	0.0913975
Gujarat	Jamnagar 477	24187	16492	7695	173895	99378	74517	2159130	0.0917416
Gujarat	Junagadh 479	55571	37633	17938	265793	204153	61640	2742291	0.117188
Gujarat	Kachchh 468	24228	14287	9941	258859	170304	88555	2090313	0.135428
Gujarat	Kheda 483	40336	27275	13061	115631	86794	28837	2298934	0.0678432
Gujarat	Mahesana 471	9392	3144	6248	162288	118710	43578	2027727	0.0846662
Gujarat	Narmada 487	481392	461391	20001	8733	5954	2779	590379	0.830187
Gujarat	Navsari 490	639659	571812	67847	35464	17348	18116	1330711	0.50734
Gujarat	Panch Mahals 484	721604	697576	24028	100446	83082	17364	2388267	0.344204
Gujarat	Patan 470	13303	6182	7121	123408	96923	26485	1342746	0.101814
Gujarat	Porbandar 478	13039	9945	3094	51830	29068	22762	586062	0.110686
Gujarat	Rajkot 476	24017	8407	15610	290169	147979	142190	3799770	0.0826855
Gujarat	Sabar Kantha 472	542156	520203	21953	187685	159214	28471	2427346	0.300674
Gujarat	Surat 492	856952	683413	173539	158115	38640	119475	6079231	0.166973
Gujarat	Surendranagar 475	21453	19313	2140	179461	128019	51442	1755873	0.114424
Gujarat	Tapi 493	679320	657229	22091	8168	5296	2872	806489	0.852446
Gujarat	The Dangs 489	216073	200138	15935	992	151	841	226769	0.957208
Gujarat	Vadodara 486	1149901	1040599	109302	221629	83102	138527	4157568	0.329888
Gujarat	Valsad 491	902794	785002	117792	38237	20777	17460	1703068	0.55255
Haryana	All	0	NA	NA	5113615	3720109	1393506	25353081	0.201696
Haryana	Ambala 070	0	NA	NA	296246	208224	88022	1136784	0.2606
Haryana	Bhiwani 081	0	NA	NA	341162	274877	66285	1629109	0.209416
Haryana	Faridabad 088	0	NA	NA	223799	71464	152335	1798954	0.124405
Haryana	Fatehabad 078	0	NA	NA	284357	239215	45142	941522	0.302018
Haryana	Gurgaon 086	0	NA	NA	197937	90113	107824	1514085	0.13073
Haryana	Hisar 080	0	NA	NA	408785	302577	106208	1742815	0.234554
Haryana	Jhajjar 083	0	NA	NA	170448	130913	39535	956907	0.178124
Haryana	Jind 077	0	NA	NA	282351	228804	53547	1332042	0.211969
Haryana	Kaithal 073	0	NA	NA	247513	202878	44635	1072861	0.230704
Haryana	Karnal 074	0	NA	NA	339604	259520	80084	1506323	0.225452
Haryana	Kurukshetra 072	0	NA	NA	215128	173560	41568	964231	0.223108
Haryana	Mahendragarh 084	0	NA	NA	156314	136311	20003	921680	0.169597
Haryana	Mewat 087	0	NA	NA	75251	57238	18013	1089406	0.0690753
Haryana	Palwal 089	0	NA	NA	203123	148893	54230	1040493	0.195218
Haryana	Panchkula 069	0	NA	NA	101830	51484	50346	558890	0.1822
Haryana	Panipat 075	0	NA	NA	206213	130212	76001	1202811	0.171443
Haryana	Rewari 085	0	NA	NA	182606	140637	41969	896129	0.203772
Haryana	Rohtak 082	0	NA	NA	216889	134935	81954	1058683	0.204867
Haryana	Sirsa 079	0	NA	NA	387381	312059	75322	1295114	0.29911
Haryana	Sonipat 076	0	NA	NA	269935	192682	77253	1480080	0.182379
Haryana	Yamunanagar 071	0	NA	NA	306743	233513	73230	1214162	0.252638
Himachal Pradesh	All	392126	374392	17734	1729252	1606535	122717	6856509	0.309396
Himachal Pradesh	Bilaspur 030	10693	10334	359	98989	93678	5311	382056	0.287084
Himachal Pradesh	Chamba 023	135500	132907	2593	111690	105635	6055	518844	0.476425
Himachal Pradesh	Hamirpur 028	3044	2801	243	109256	103541	5715	454293	0.247197
Himachal Pradesh	Kangra 024	84564	80234	4330	319385	304802	14583	1507223	0.268009
Himachal Pradesh	Kinnaur 034	48746	48746	0	14750	14750	0	84298	0.753233
Himachal Pradesh	Kullu 026	16822	12463	4359	122659	115514	7145	437474	0.318833
Himachal Pradesh	Lahul & Spiti 025	25707	25707	0	2235	2235	0	31528	0.88626
Himachal Pradesh	Mandi 027	12787	12359	428	293739	280580	13159	999518	0.306674
Himachal Pradesh	Shimla 033	8755	5399	3356	215777	179235	36542	813384	0.276047
Himachal Pradesh	Sirmaur 032	11262	10915	347	160745	149719	11026	530164	0.324441
Himachal Pradesh	Solan 031	25645	24075	1570	164536	148800	15736	576670	0.329792
Himachal Pradesh	Una 029	8601	8452	149	115491	108046	7445	521057	0.238154
Jammu & Kashmir	All	1493299	1406833	86466	924991	751026	173965	12548926	0.192709
Jammu & Kashmir	Anantnag 014	116006	113575	2431	1826	1383	443	1069749	0.110149
Jammu & Kashmir	Badgam 002	23912	23293	619	368	86	282	755331	0.0321448
Jammu & Kashmir	Bandipore 009	75374	74515	859	392	105	287	385099	0.196744
Jammu & Kashmir	Baramula 008	37705	36169	1536	1476	323	1153	1015503	0.0385829
Jammu & Kashmir	Doda 016	39216	38601	615	53408	52339	1069	409576	0.226146
Jammu & Kashmir	Ganderbal 011	61070	60275	795	117	85	32	297003	0.206015
Jammu & Kashmir	Jammu 021	69193	47138	22055	377991	268098	109893	1526406	0.292965
Jammu & Kashmir	Kargil 004	122336	110840	11496	18	10	8	143388	0.853307
Jammu & Kashmir	Kathua 007	53307	52019	1288	141224	119693	21531	615711	0.315945
Jammu & Kashmir	Kishtwar 018	38149	38069	80	14307	14020	287	231037	0.227046
Jammu & Kashmir	Kulgam 015	26525	25802	723	21	18	3	423181	0.0627297
Jammu & Kashmir	Kupwara 001	70352	68491	1861	1048	872	176	875564	0.0815474
Jammu & Kashmir	Leh (Ladakh) 003	95857	73789	22068	488	108	380	147104	0.654945
Jammu & Kashmir	Pulwama 012	22607	22189	418	402	52	350	570060	0.0403624
Jammu & Kashmir	Punch 005	176101	171011	5090	556	278	278	476820	0.37049
Jammu & Kashmir	Rajauri 006	232815	229692	3123	48157	46141	2016	619266	0.453718
Jammu & Kashmir	Ramban 017	39772	39583	189	13920	13402	518	283313	0.189515
Jammu & Kashmir	Reasi 020	88365	86608	1757	37757	33232	4525	314714	0.400751
Jammu & Kashmir	Samba 022	17573	16636	937	91835	78034	13801	318611	0.343391
Jammu & Kashmir	Shupiyan 013	21820	21798	22	43	5	38	265960	0.0822041
Jammu & Kashmir	Srinagar 010	8935	3104	5831	1068	0	1068	1250173	0.00800129
Jammu & Kashmir	Udhampur 019	56309	53636	2673	138569	122742	15827	555357	0.350906
Jharkhand	All	8645042	7868150	776892	3985644	3152863	832781	32966238	0.38314
Jharkhand	Bokaro 355	255626	182223	73403	299227	175690	123537	2061918	0.269096
Jharkhand	Chatra 347	45563	44298	1265	340553	332431	8122	1042304	0.370445
Jharkhand	Deoghar 350	180962	176140	4822	190036	159077	30959	1491879	0.248678
Jharkhand	Dhanbad 354	233119	198079	35040	437309	163090	274219	2682662	0.249911
Jharkhand	Dumka 362	571077	565629	5448	79614	71695	7919	1321096	0.492539
Jharkhand	Garhwa 346	205874	203918	1956	319946	308843	11103	1322387	0.397629
Jharkhand	Giridih 349	238188	235170	3018	325493	301327	24166	2445203	0.230525
Jharkhand	Godda 351	279208	276785	2423	115567	111055	4512	1311382	0.301037
Jharkhand	Gumla 366	706754	682789	23965	32459	29506	2953	1025656	0.720722
Jharkhand	Hazaribagh 360	121768	107553	14215	303515	272868	30647	1734005	0.245261
Jharkhand	Jamtara 363	240489	236962	3527	72885	63026	9859	790207	0.396572
Jharkhand	Khunti 365	389626	371469	18157	24037	21223	2814	530299	0.780056
Jharkhand	Kodarma 348	6903	6152	751	109003	93885	15118	717169	0.161616
Jharkhand	Latehar 359	331096	324023	7073	154910	146213	8697	725673	0.669731
Jharkhand	Lohardaga 356	262734	248472	14262	15330	13035	2295	461738	0.602212
Jharkhand	Pakur 353	379054	376390	2664	28469	25177	3292	899200	0.453206
Jharkhand	Palamu 358	181208	177852	3356	536382	503315	33067	1936319	0.370595
Jharkhand	Pashchimi Singhbhum 368	1011296	953106	58190	56986	38215	18771	1501619	0.71142
Jharkhand	Purbi Singhbhum 357	653923	515214	138709	111414	44771	66643	2291032	0.334058
Jharkhand	Ramgarh 361	201166	144484	56682	106356	50227	56129	949159	0.323994
Jharkhand	Ranchi 364	1042016	789838	252178	152943	84270	68673	2912022	0.410354
Jharkhand	Sahibganj 352	308343	301930	6413	72341	57490	14851	1150038	0.331019
Jharkhand	Saraikella-Kharsawan 369	374642	345187	29455	56195	43683	12512	1063458	0.405128
Jharkhand	Simdega 367	424407	404487	19920	44674	42751	1923	599813	0.782045
Karnataka	All	4248987	3429791	819196	10474992	7495763	2979229	61130704	0.240861
Karnataka	Bagalkot 556	97203	80820	16383	319149	238014	81135	1890826	0.220196
Karnataka	Bangalore 572	190239	28415	161824	1198385	199870	998515	9588910	0.144816
Karnataka	Bangalore Rural 583	52903	44412	8491	213700	181501	32199	987257	0.270044
Karnataka	Belgaum 555	297198	253876	43322	577418	448375	129043	4778439	0.183034
Karnataka	Bellary 565	451406	334131	117275	517409	366016	151393	2532383	0.38257
Karnataka	Bidar 558	235822	214759	21063	399785	330419	69366	1700018	0.373883
Karnataka	Bijapur 557	39314	31644	7670	442773	364088	78685	2175102	0.221639
Karnataka	Chamarajanagar 578	120219	96434	23785	259445	221650	37795	1020962	0.371869
Karnataka	Chikkaballapura 582	156487	139201	17286	312565	272891	39674	1254377	0.373932
Karnataka	Chikmagalur 570	44970	40142	4828	253651	218406	35245	1137753	0.262466
Karnataka	Chitradurga 566	302554	266526	36028	389117	333571	55546	1660378	0.416574
Karnataka	Dakshina Kannada 575	82268	65844	16424	148178	102737	45441	2083625	0.110599
Karnataka	Davanagere 567	233112	191754	41358	392595	315926	76669	1946905	0.321385
Karnataka	Dharwad 562	87548	50089	37459	177855	71387	106468	1846993	0.143695
Karnataka	Gadag 561	61654	50637	11017	174196	127515	46681	1065235	0.221407
Karnataka	Gulbarga 579	65259	50074	15185	648782	489697	159085	2564892	0.27839
Karnataka	Hassan 574	32329	27896	4433	345031	298013	47018	1776221	0.212451
Karnataka	Haveri 564	141380	126249	15131	219976	188161	31815	1598506	0.226059
Karnataka	Kodagu 576	58054	56298	1756	73584	64618	8966	554762	0.237287
Karnataka	Kolar 581	78875	72143	6732	465867	327424	138443	1540231	0.353676
Karnataka	Koppal 560	164271	152563	11708	258608	222935	35673	1391292	0.303947
Karnataka	Mandya 573	22402	17361	5041	265294	221943	43351	1808680	0.159064
Karnataka	Mysore 577	334547	257081	77466	536643	380388	156255	2994744	0.290906
Karnataka	Raichur 559	367071	334023	33048	400933	313581	87352	1924773	0.39901
Karnataka	Ramanagara 584	22946	19163	3783	203819	164788	39031	1082739	0.209436
Karnataka	Shimoga 568	65412	49963	15449	308158	225316	82842	1755512	0.212798
Karnataka	Tumkur 571	209559	180024	29535	506901	429957	76944	2681449	0.267191
Karnataka	Udupi 569	52897	41596	11301	75429	55996	19433	1177908	0.108944
Karnataka	Uttara Kannada 563	34239	27949	6290	116431	78859	37572	1436847	0.104862
Karnataka	Yadgir 580	146849	128724	18125	273315	241721	31594	1172985	0.358201
Kerala	All	484839	433092	51747	3039573	1818281	1221292	33387677	0.10556
Kerala	Alappuzha 598	6574	2961	3613	201211	111931	89280	2121943	0.097922
Kerala	Ernakulam 595	16559	8324	8235	268411	102403	166008	3279860	0.0868848
Kerala	Idukki 596	55815	55243	572	145486	143340	2146	1107453	0.181769
Kerala	Kannur 589	41371	36302	5069	83350	23562	59788	2525637	0.049382
Kerala	Kasaragod 588	48857	46094	2763	53283	34522	18761	1302600	0.0784124
Kerala	Kollam 600	10761	7886	2875	328263	208474	119789	2629703	0.128921
Kerala	Kottayam 597	21972	19698	2274	153909	119360	34549	1979384	0.0888564
Kerala	Kozhikode 591	15228	9555	5673	199191	75490	123701	3089543	0.0694015
Kerala	Malappuram 592	22990	18247	4743	308266	192270	115996	4110956	0.0805788
Kerala	Palakkad 593	48972	47023	1949	403833	322951	80882	2810892	0.161089
Kerala	Pathanamthitta 599	8108	7663	445	164465	151844	12621	1195537	0.144348
Kerala	Thiruvananthapuram 601	26759	20022	6737	372977	179917	193060	3307284	0.120865
Kerala	Thrissur 594	9430	5859	3571	324350	121839	202511	3110327	0.107313
Kerala	Wayanad 590	151443	148215	3228	32578	30378	2200	816558	0.225362
Lakshadweep	All	61120	13463	47657	0	NA	NA	64429	0.948641
Madhya Pradesh	All	15316784	14276874	1039910	11342320	8268002	3074318	72597565	0.367218
Madhya Pradesh	Alirajpur 465	648638	627835	20803	26877	23503	3374	728677	0.927043
Madhya Pradesh	Anuppur 461	358543	317627	40916	74385	49977	24408	749521	0.577606
Madhya Pradesh	Ashoknagar 459	82072	77631	4441	175764	149988	25776	844979	0.305139
Madhya Pradesh	Balaghat 457	383026	346461	36565	125426	99608	25818	1701156	0.298886
Madhya Pradesh	Barwani 441	962145	925650	36495	87991	64344	23647	1385659	0.75786
Madhya Pradesh	Betul 447	667018	638348	28670	159296	107791	51505	1575247	0.524562
Madhya Pradesh	Bhind 420	6131	1425	4706	374799	284499	90300	1703562	0.223608
Madhya Pradesh	Bhopal 444	69429	19124	50305	357516	95945	261571	2368145	0.180287
Madhya Pradesh	Burhanpur 467	230095	222132	7963	64254	41672	22582	756993	0.38884
Madhya Pradesh	Chhatarpur 425	73597	68928	4669	405313	334176	71137	1762857	0.271667
Madhya Pradesh	Chhindwara 455	769778	713572	56206	232244	158112	74132	2090306	0.479366
Madhya Pradesh	Damoh 428	166295	160453	5842	246337	195673	50664	1263703	0.326526
Madhya Pradesh	Datia 422	15061	10889	4172	200270	164777	35493	786375	0.273827
Madhya Pradesh	Dewas 437	272701	247061	25640	292007	214408	77599	1563107	0.361273
Madhya Pradesh	Dhar 438	1222814	1142263	80551	145436	109481	35955	2184672	0.626295
Madhya Pradesh	Dindori 453	455789	448420	7369	39782	37813	1969	704218	0.703718
Madhya Pradesh	East Nimar 466	459122	440789	18333	156601	122463	34138	1309443	0.470217
Madhya Pradesh	Guna 458	190819	181678	9141	193115	142818	50297	1240938	0.30939
Madhya Pradesh	Gwalior 421	72133	54777	17356	393068	161091	231977	2030543	0.229102
Madhya Pradesh	Harda 448	159678	153583	6095	92865	73519	19346	570302	0.442823
Madhya Pradesh	Hoshangabad 449	197300	175876	21424	205007	138650	66357	1240975	0.324186
Madhya Pradesh	Indore 439	217679	134702	82977	545239	164465	380774	3272335	0.233142
Madhya Pradesh	Jabalpur 451	375231	294787	80444	348029	138878	209151	2460714	0.293923
Madhya Pradesh	Jhabua 464	891818	861498	30320	17427	11397	6030	1024091	0.887856
Madhya Pradesh	Katni 450	317699	296037	21662	155717	121924	33793	1291684	0.366511
Madhya Pradesh	Mandla 454	610528	590435	20093	48425	36205	12220	1053522	0.625476
Madhya Pradesh	Mandsaur 433	33092	28643	4449	249024	218175	30849	1339832	0.210561
Madhya Pradesh	Morena 419	17030	14362	2668	421519	321530	99989	1965137	0.223165
Madhya Pradesh	Narsimhapur 452	145879	135056	10823	184155	153789	30366	1092141	0.30219
Madhya Pradesh	Neemuch 432	71441	62901	8540	111162	79193	31969	825958	0.22108
Madhya Pradesh	Panna 426	170879	164136	6743	207990	184883	23107	1016028	0.372892
Madhya Pradesh	Raisen 446	205006	190082	14924	225891	183615	42276	1331699	0.323569
Madhya Pradesh	Rajgarh 442	53751	48668	5083	295718	249329	46389	1546541	0.225968
Madhya Pradesh	Ratlam 434	409865	387743	22122	198612	151828	46784	1454483	0.418346
Madhya Pradesh	Rewa 430	311985	286278	25707	383508	334878	48630	2363744	0.294234
Madhya Pradesh	Sagar 427	221936	208315	13621	501630	349843	151787	2378295	0.304237
Madhya Pradesh	Satna 429	319975	298980	20995	398569	320757	77812	2228619	0.322417
Madhya Pradesh	Sehore 445	145512	137928	7584	271281	231398	39883	1311008	0.317918
Madhya Pradesh	Seoni 456	519856	505730	14126	130797	112436	18361	1378876	0.471872
Madhya Pradesh	Shahdol 460	476008	447402	28606	89733	69764	19969	1064989	0.531218
Madhya Pradesh	Shajapur 436	37836	34226	3610	353914	312523	41391	1512353	0.259033
Madhya Pradesh	Sheopur 418	161448	157227	4221	108391	91800	16591	687952	0.392235
Madhya Pradesh	Shivpuri 423	227802	219140	8662	321515	273869	47646	1725818	0.318294
Madhya Pradesh	Sidhi 462	313304	302717	10587	130202	120372	9830	1126515	0.393697
Madhya Pradesh	Singrauli 463	383994	361302	22692	150664	120460	30204	1178132	0.453818
Madhya Pradesh	Tikamgarh 424	67857	61540	6317	361604	308062	53542	1444920	0.297221
Madhya Pradesh	Ujjain 435	48730	33656	15074	523869	375705	148164	1986597	0.288231
Madhya Pradesh	Umaria 431	300687	274774	25913	58147	45117	13030	643579	0.55756
Madhya Pradesh	Vidisha 443	67603	63134	4469	292144	237791	54353	1458212	0.246704
Madhya Pradesh	West Nimar 440	730169	700953	29216	209091	177708	31383	1872413	0.501631
Maharashtra	All	10510213	9006077	1504136	13275898	7494819	5781079	112372972	0.211671
Maharashtra	Ahmadnagar 522	378230	354975	23255	573698	443302	130396	4543083	0.209533
Maharashtra	Akola 501	100280	85661	14619	364059	253575	110484	1818617	0.255325
Maharashtra	Amravati 503	404128	368630	35498	506374	346056	160318	2887826	0.31529
Maharashtra	Aurangabad 515	143366	118070	25296	539368	246659	292709	3695928	0.184726
Maharashtra	Bhandara 506	88886	78943	9943	200372	155163	45209	1198810	0.241288
Maharashtra	Bid 523	32722	26681	6041	351254	278869	72385	2585962	0.148485
Maharashtra	Buldana 500	124837	116176	8661	470895	395137	75758	2588039	0.230187
Maharashtra	Chandrapur 509	389441	323796	65645	348365	187643	160722	2194262	0.336243
Maharashtra	Dhule 498	647315	607824	39491	127571	82299	45272	2048781	0.378218
Maharashtra	Gadchiroli 508	415306	398266	17040	120745	101879	18866	1071795	0.500143
Maharashtra	Gondiya 507	214253	201913	12340	175961	135393	40568	1322331	0.295096
Maharashtra	Hingoli 512	111954	106739	5215	182565	161751	20814	1178973	0.24981
Maharashtra	Jalgaon 499	604367	537071	67296	389273	267718	121555	4224442	0.235212
Maharashtra	Jalna 514	42263	35876	6387	272266	226345	45921	1958483	0.160598
Maharashtra	Kolhapur 530	30206	22318	7888	504461	355641	148820	3874015	0.138014
Maharashtra	Latur 524	57488	48147	9341	480913	369609	111304	2455543	0.219259
Maharashtra	Mumbai 519	25093	0	25093	219934	0	219934	3145966	0.0778861
Maharashtra	Mumbai Suburban 518	104560	0	104560	583302	0	583302	9332481	0.0737062
Maharashtra	Nagpur 505	437571	200154	237417	867713	234062	633651	4653171	0.280515
Maharashtra	Nanded 511	281695	241712	39983	640483	473434	167049	3356566	0.274739
Maharashtra	Nandurbar 497	1141933	1094302	47631	47985	30550	17435	1646177	0.722837
Maharashtra	Nashik 516	1564369	1399280	165089	554687	231171	323516	6109052	0.346871
Maharashtra	Osmanabad 525	36039	30007	6032	265184	221325	43859	1660311	0.181426
Maharashtra	Parbhani 513	40514	32150	8364	247308	172674	74634	1835982	0.156767
Maharashtra	Pune 521	348876	255389	93487	1180703	361029	819674	9426959	0.162256
Maharashtra	Raigarh 520	305125	270768	34357	134952	64338	70614	2635394	0.166987
Maharashtra	Ratnagiri 528	20374	18788	1586	66948	57524	9424	1612672	0.0541474
Maharashtra	Sangli 531	18333	12820	5513	353093	252350	100743	2820575	0.131684
Maharashtra	Satara 527	29635	22463	7172	323236	247575	75661	3003922	0.11747
Maharashtra	Sindhudurg 529	6976	6019	957	55586	48709	6877	848868	0.0737005
Maharashtra	Solapur 526	77592	49731	27861	649745	443181	206564	4315527	0.16854
Maharashtra	Thane 517	1542451	1265162	277289	730089	84982	645107	11054131	0.205583
Maharashtra	Wardha 504	149507	125090	24417	188830	114889	73941	1296157	0.261031
Maharashtra	Washim 502	80471	77404	3067	229462	200187	29275	1196714	0.258987
Maharashtra	Yavatmal 510	514057	473752	40305	328518	249800	78718	2775457	0.303581
Manipur	All	1167422	1055808	111614	97328	47849	49479	2721756	0.464682
Manipur	Bishnupur 275	3287	1512	1775	22113	21834	279	240363	0.105674
Manipur	Chandel 280	128280	118805	9475	540	499	41	144028	0.894409
Manipur	Churachandpur 274	254787	240718	14069	443	424	19	271274	0.940857
Manipur	Imphal East 278	27657	10601	17056	15839	7815	8024	452661	0.0960896
Manipur	Imphal West 277	24161	4240	19921	16530	11711	4819	514683	0.0790603
Manipur	Senapati 272	419210	413555	5655	1000	997	3	479148	0.876994
Manipur	Tamenglong 273	134626	116023	18603	22	18	4	140143	0.96079
Manipur	Thoubal 276	1808	853	955	40593	4397	36196	420517	0.100831
Manipur	Ukhrul 279	173606	149501	24105	248	154	94	183115	0.949425
Meghalaya	All	2555861	2136891	418970	17355	11573	5782	2964007	0.868154
Meghalaya	East Garo Hills 294	305180	265979	39201	509	215	294	317618	0.962442
Meghalaya	East Khasi Hills 298	661158	432621	228537	5642	3054	2588	824059	0.809165
Meghalaya	Jaintia Hills 299	376099	350158	25941	1317	1215	102	392852	0.960708
Meghalaya	Ribhoi 297	230081	212325	17756	590	504	86	258380	0.892759
Meghalaya	South Garo Hills 295	134237	123068	11169	319	191	128	142574	0.943763
Meghalaya	West Garo Hills 293	474009	420285	53724	8810	6249	2561	642923	0.750975
Meghalaya	West Khasi Hills 296	375097	332455	42642	168	145	23	385601	0.973195
Mizoram	All	1036115	507467	528648	1218	298	920	1091014	0.950797
Mizoram	Aizawl 283	373542	83343	290199	627	46	581	404054	0.926037
Mizoram	Champhai 284	123466	75747	47719	17	10	7	125370	0.984949
Mizoram	Kolasib 282	73609	32582	41027	84	17	67	83054	0.88729
Mizoram	Lawngtlai 287	112354	92877	19477	146	97	49	117444	0.957903
Mizoram	Lunglei 286	153533	91310	62223	178	65	113	154094	0.997515
Mizoram	Mamit 281	82080	68096	13984	51	38	13	85757	0.957718
Mizoram	Saiha 288	54642	31038	23604	83	12	71	56366	0.970887
Mizoram	Serchhip 285	62889	32474	30415	32	13	19	64875	0.969881
Nagaland	All	1710973	1306838	404135	0	NA	NA	1980602	0.863865
Nagaland	Dimapur 265	223989	130996	92993	0	NA	NA	379769	0.589803
Nagaland	Kiphire 269	71429	56131	15298	0	NA	NA	74033	0.964826
Nagaland	Kohima 270	224738	133572	91166	0	NA	NA	270063	0.832169
Nagaland	Longleng 268	48615	41778	6837	0	NA	NA	50593	0.960904
Nagaland	Mokokchung 262	178431	131619	46812	0	NA	NA	193171	0.923695
Nagaland	Mon 261	238285	209012	29273	0	NA	NA	250671	0.950589
Nagaland	Peren 271	84242	73005	11237	0	NA	NA	94954	0.887187
Nagaland	Phek 266	157146	136351	20795	0	NA	NA	163294	0.96235
Nagaland	Tuensang 267	190916	157448	33468	0	NA	NA	196801	0.970097
Nagaland	Wokha 264	156621	125051	31570	0	NA	NA	166239	0.942144
Nagaland	Zunheboto 263	136561	111875	24686	0	NA	NA	141014	0.968422
NCT of Delhi	All	0	NA	NA	2812309	82183	2730126	16753235	0.167867
NCT of Delhi	Central 095	0	NA	NA	143178	0	143178	578671	0.247426
NCT of Delhi	East 093	0	NA	NA	281422	57	281365	1707725	0.164794
NCT of Delhi	New Delhi 094	0	NA	NA	33245	0	33245	133713	0.24863
NCT of Delhi	North 091	0	NA	NA	165663	1238	164425	883418	0.187525
NCT of Delhi	North East 092	0	NA	NA	373758	2569	371189	2240749	0.1668
NCT of Delhi	North West 090	0	NA	NA	697237	50468	646769	3651261	0.190958
NCT of Delhi	South 098	0	NA	NA	422926	1969	420957	2733752	0.154705
NCT of Delhi	South West 097	0	NA	NA	318408	24619	293789	2292363	0.138899
NCT of Delhi	West 096	0	NA	NA	376472	1263	375209	2531583	0.14871
Odisha	All	9590756	8994967	595789	7188463	6218642	969821	41947358	0.400007
Odisha	Anugul 384	179603	162048	17555	239552	205004	34548	1271703	0.329601
Odisha	Balangir 393	347164	334672	12492	294777	263126	31651	1648574	0.389392
Odisha	Baleshwar 377	275678	255098	20580	478586	447936	30650	2317419	0.325476
Odisha	Bargarh 370	281135	270996	10139	298780	269396	29384	1478833	0.392144
Odisha	Baudh 391	55364	54867	497	104934	99438	5496	439917	0.364382
Odisha	Bhadrak 378	30428	24347	6081	334896	316246	18650	1506522	0.242495
Odisha	Cuttack 381	93745	81658	12087	498633	406771	91862	2618708	0.22621
Odisha	Debagarh 373	110400	104956	5444	52112	48246	3866	312164	0.520598
Odisha	Dhenkanal 383	162056	156671	5385	234079	215178	18901	1192948	0.332064
Odisha	Gajapati 389	313714	308867	4847	39175	29535	9640	575880	0.612782
Odisha	Ganjam 388	118928	112338	6590	688235	566923	121312	3520151	0.229298
Odisha	Jagatsinghapur 380	7862	4524	3338	248152	231690	16462	1136604	0.225245
Odisha	Jajapur 382	151432	139209	12223	433387	415652	17735	1826275	0.320225
Odisha	Jharsuguda 371	176758	140117	36641	104620	68740	35880	579499	0.485554
Odisha	Kalahandi 395	449456	440775	8681	286580	264974	21606	1573054	0.467903
Odisha	Kandhamal 390	392820	380602	12218	115544	100569	14975	731952	0.694532
Odisha	Kendrapara 379	9484	8862	622	309780	293691	16089	1439891	0.221728
Odisha	Kendujhar 375	818878	759937	58941	209357	172913	36444	1802777	0.570362
Odisha	Khordha 386	115051	67798	47253	297472	189428	108044	2246341	0.183642
Odisha	Koraput 398	697583	662719	34864	196540	160697	35843	1376934	0.649358
Odisha	Malkangiri 399	354614	346465	8149	138295	122797	15498	612727	0.804451
Odisha	Mayurbhanj 376	1479576	1439002	40574	184682	163237	21445	2513895	0.662024
Odisha	Nabarangapur 397	681173	668056	13117	177384	157676	19708	1218762	0.70445
Odisha	Nayagarh 385	58691	57531	1160	136399	125932	10467	962215	0.202751
Odisha	Nuapada 394	206327	204121	2206	82159	75346	6813	606490	0.475665
Odisha	Puri 387	6129	4379	1750	325133	296881	28252	1697983	0.195091
Odisha	Rayagada 396	541905	522208	19697	139514	116657	22857	961959	0.708366
Odisha	Sambalpur 372	355261	318413	36848	191827	134729	57098	1044410	0.523825
Odisha	Subarnapur 392	57192	55256	1936	156219	143381	12838	652107	0.327264
Odisha	Sundargarh 374	1062349	908475	153874	191660	115853	75807	2080664	0.602697
Puducherry	All	0	NA	NA	196325	110425	85900	1244464	0.157759
Puducherry	Karaikal 637	0	NA	NA	35348	24801	10547	200314	0.176463
Puducherry	Mahe 636	0	NA	NA	144	0	144	41934	0.00343397
Puducherry	Puducherry 635	0	NA	NA	152406	85624	66782	946600	0.161004
Puducherry	Yanam 634	0	NA	NA	8427	0	8427	55616	0.151521
Punjab	All	0	NA	NA	8860179	6496986	2363193	27704236	0.319813
Punjab	Amritsar 049	0	NA	NA	770864	464984	305880	2490891	0.309473
Punjab	Barnala 054	0	NA	NA	192001	133435	58566	596294	0.32199
Punjab	Bathinda 046	0	NA	NA	450473	321533	128940	1388859	0.324348
Punjab	Faridkot 045	0	NA	NA	240328	171199	69129	618008	0.388875
Punjab	Fatehgarh Sahib 040	0	NA	NA	192493	154570	37923	599814	0.320921
Punjab	Firozpur 043	0	NA	NA	855726	709922	145804	2026831	0.422199
Punjab	Gurdaspur 035	0	NA	NA	580576	435930	144646	2299026	0.252531
Punjab	Hoshiarpur 038	0	NA	NA	557504	465037	92467	1582793	0.352228
Punjab	Jalandhar 037	0	NA	NA	854444	515342	339102	2181753	0.391632
Punjab	Kapurthala 036	0	NA	NA	276707	212013	64694	817668	0.33841
Punjab	Ludhiana 041	0	NA	NA	923358	559471	363887	3487882	0.264733
Punjab	Mansa 047	0	NA	NA	258878	217553	41325	768808	0.336726
Punjab	Moga 042	0	NA	NA	363417	307098	56319	992289	0.366241
Punjab	Muktsar 044	0	NA	NA	381554	295179	86375	902702	0.42268
Punjab	Patiala 048	0	NA	NA	465359	348587	116772	1892282	0.245925
Punjab	Rupnagar 051	0	NA	NA	180905	138597	42308	683349	0.264733
Punjab	Sahibzada Ajit Singh Nagar 052	0	NA	NA	216231	132713	83518	986147	0.219269
Punjab	Sangrur 053	0	NA	NA	461609	361376	100233	1654408	0.279018
Punjab	Shahid Bhagat Singh Nagar 039	0	NA	NA	260284	212889	47395	614362	0.423666
Punjab	Tarn Taran 050	0	NA	NA	377468	339558	37910	1120070	0.337004
Rajasthan	All	9238534	8693123	545411	12221593	9536963	2684630	68621012	0.312734
Rajasthan	Ajmer 119	63482	48564	14918	478027	256646	221381	2584913	0.209488
Rajasthan	Alwar 104	289249	266880	22369	653036	540412	112624	3671999	0.256614
Rajasthan	Banswara 125	1372999	1358208	14791	80091	70767	9324	1798194	0.808083
Rajasthan	Baran 128	276857	264327	12530	221184	167196	53988	1223921	0.406923
Rajasthan	Barmer 115	176257	172185	4072	436414	408568	27846	2604453	0.23524
Rajasthan	Bharatpur 105	54090	48554	5536	557305	436158	121147	2549121	0.239845
Rajasthan	Bhilwara 122	229273	214584	14689	407947	331943	76004	2410459	0.264356
Rajasthan	Bikaner 101	7779	3782	3997	493646	397781	95865	2367745	0.211773
Rajasthan	Bundi 121	228549	217005	11544	210788	168317	42471	1113725	0.394475
Rajasthan	Chittaurgarh 126	201546	192752	8794	250224	212388	37836	1544392	0.292523
Rajasthan	Churu 102	11245	7644	3601	451721	376554	75167	2041172	0.226814
Rajasthan	Dausa 109	433344	419816	13528	354337	317204	37133	1637226	0.481107
Rajasthan	Dhaulpur 106	58594	55842	2752	245695	201991	43704	1207293	0.252042
Rajasthan	Dungarpur 124	983437	967086	16351	52267	44309	7958	1388906	0.745698
Rajasthan	Ganganagar 099	13477	2989	10488	720412	598772	121640	1969520	0.372623
Rajasthan	Hanumangarh 100	14289	5717	8572	494189	435504	58685	1779650	0.285718
Rajasthan	Jaipur 110	527966	393865	134101	1003302	529842	473460	6663971	0.229783
Rajasthan	Jaisalmer 114	42429	37273	5156	99134	89388	9746	672008	0.210657
Rajasthan	Jalor 116	178719	170111	8608	357196	326518	30678	1830151	0.292826
Rajasthan	Jhalawar 129	182229	171828	10401	243582	205764	37818	1411327	0.30171
Rajasthan	Jhunjhunun 103	41629	36862	4767	360709	285737	74972	2139658	0.188038
Rajasthan	Jodhpur 113	118924	90825	28099	608024	447037	160987	3685681	0.197236
Rajasthan	Karauli 107	324960	314468	10492	354465	313060	41405	1458459	0.465851
Rajasthan	Kota 127	183816	126725	57091	405408	181857	223551	1950491	0.30209
Rajasthan	Nagaur 112	10418	9061	1357	699911	613527	86384	3309234	0.214651
Rajasthan	Pali 118	144578	131456	13122	398096	321262	76834	2038533	0.266208
Rajasthan	Pratapgarh 131	550427	545422	5005	60429	50476	9953	868231	0.703564
Rajasthan	Rajsamand 123	160809	149991	10818	148168	121784	26384	1158283	0.266754
Rajasthan	Sawai Madhopur 108	285848	272573	13275	278789	227374	51415	1338114	0.421965
Rajasthan	Sikar 111	75349	66829	8520	418806	339524	79282	2677737	0.184542
Rajasthan	Sirohi 117	292470	272916	19554	201863	160943	40920	1037185	0.47661
Rajasthan	Tonk 120	178207	173948	4259	287903	235975	51928	1421711	0.327851
Rajasthan	Udaipur 130	1525289	1483035	42254	188525	122385	66140	3067549	0.558692
Sikkim	All	206360	167146	39214	28275	20335	7940	607688	0.386111
Sikkim	East District 244	78436	47148	31288	15305	8826	6479	281293	0.33325
Sikkim	North District 241	28715	26695	2020	982	804	178	43354	0.684989
Sikkim	South District 243	41392	36909	4483	6053	5042	1011	146742	0.323323
Sikkim	West District 242	57817	56394	1423	5935	5663	272	136299	0.467736
Tamil Nadu	All	794697	660280	134417	14438445	9475475	4962970	72138958	0.211164
Tamil Nadu	Ariyalur 616	10722	9946	776	176230	163770	12460	752481	0.248447
Tamil Nadu	Chennai 603	10061	0	10061	779667	0	779667	4681087	0.168706
Tamil Nadu	Coimbatore 632	28342	19622	8720	535911	187055	348856	3472578	0.162488
Tamil Nadu	Cuddalore 617	15702	9923	5779	763944	609922	154022	2600880	0.299762
Tamil Nadu	Dharmapuri 630	63044	60385	2659	245392	207187	38205	1502900	0.205227
Tamil Nadu	Dindigul 612	8064	4521	3543	452376	310601	141775	2161367	0.213032
Tamil Nadu	Erode 610	21880	20025	1855	369483	215316	154167	2259608	0.1732
Tamil Nadu	Kancheepuram 604	41210	27057	14153	948081	550997	397084	3990897	0.247887
Tamil Nadu	Kanniyakumari 629	7282	3741	3541	74249	18972	55277	1863174	0.0437592
Tamil Nadu	Karur 613	575	191	384	221385	152799	68586	1076588	0.20617
Tamil Nadu	Krishnagiri 631	22388	21041	1347	267386	217822	49564	1883731	0.15383
Tamil Nadu	Madurai 623	11096	4866	6230	408976	257852	151124	3041038	0.138134
Tamil Nadu	Nagapattinam 618	3756	2210	1546	509767	459236	50531	1614069	0.318154
Tamil Nadu	Namakkal 609	57059	55326	1733	345392	244098	101294	1721179	0.233823
Tamil Nadu	Perambalur 615	2584	2156	428	175289	150504	24785	564511	0.315092
Tamil Nadu	Pudukkottai 621	1283	835	448	284804	246531	38273	1618725	0.176736
Tamil Nadu	Ramanathapuram 626	1105	501	604	249008	205328	43680	1337560	0.186992
Tamil Nadu	Salem 608	119369	110233	9136	580512	318693	261819	3480008	0.201115
Tamil Nadu	Sivaganga 622	790	491	299	227746	184829	42917	1341250	0.17039
Tamil Nadu	Thanjavur 620	3561	1340	2221	455062	371394	83668	2402781	0.190872
Tamil Nadu	The Nilgiris 611	32813	22752	10061	235878	86753	149125	735071	0.365531
Tamil Nadu	Theni 624	1835	1377	458	258200	143589	114611	1243684	0.209084
Tamil Nadu	Thiruvallur 602	47243	35044	12199	821646	451999	369647	3725697	0.233215
Tamil Nadu	Thiruvarur 619	3034	939	2095	430927	388740	42187	1268094	0.342215
Tamil Nadu	Thoothukkudi 627	4911	1264	3647	347895	230895	117000	1738376	0.202951
Tamil Nadu	Tiruchirappalli 614	18198	13784	4414	466561	287702	178859	2713858	0.178624
Tamil Nadu	Tirunelveli 628	10270	3822	6448	569714	345247	224467	3072880	0.188743
Tamil Nadu	Tiruppur 633	5458	2650	2808	395876	237893	157983	2471222	0.162403
Tamil Nadu	Tiruvannamalai 606	90954	86775	4179	565329	493925	71404	2468965	0.265813
Tamil Nadu	Vellore 605	72955	65015	7940	860212	547724	312488	3928106	0.237562
Tamil Nadu	Viluppuram 607	74859	71370	3489	1015716	924896	90820	3463284	0.314896
Tamil Nadu	Virudhunagar 625	2294	1078	1216	399831	263206	136625	1943309	0.206928
Tripura	All	1166813	1117566	49247	654918	437993	216925	3671032	0.496245
Tripura	Dhalai 291	210608	205637	4971	61688	50539	11149	377988	0.720383
Tripura	North Tripura 292	179426	170257	9169	114968	89527	25441	693281	0.424639
Tripura	South Tripura 290	344835	338926	5909	140168	111464	28704	875144	0.554198
Tripura	West Tripura 289	431944	402746	29198	338094	186463	151631	1724619	0.446497
Uttar Pradesh	All	1134273	1031076	103197	41357608	35685227	5672381	199581477	0.212905
Uttar Pradesh	Agra 146	7255	1113	6142	991325	505140	486185	4380793	0.227945
Uttar Pradesh	Aligarh 143	629	274	355	755254	564827	190427	3673849	0.205747
Uttar Pradesh	Allahabad 175	7955	4861	3094	1309851	1108075	201776	5959798	0.221116
Uttar Pradesh	Ambedkar Nagar 178	746	690	56	591125	562930	28195	2398709	0.246746
Uttar Pradesh	Auraiya 162	150	76	74	391622	350574	41048	1372287	0.285488
Uttar Pradesh	Azamgarh 191	9327	8276	1051	1171378	1123453	47925	4616509	0.255757
Uttar Pradesh	Baghpat 139	14	13	1	149060	125954	23106	1302156	0.114482
Uttar Pradesh	Bahraich 180	11159	10961	198	509307	494161	15146	3478257	0.149634
Uttar Pradesh	Ballia 193	110114	99178	10936	494698	466723	27975	3223642	0.187618
Uttar Pradesh	Balrampur 182	24887	24750	137	277212	268612	8600	2149066	0.140572
Uttar Pradesh	Banda 170	163	61	102	387855	344057	43798	1799541	0.215621
Uttar Pradesh	Barabanki 176	610	508	102	864559	833812	30747	3257983	0.265554
Uttar Pradesh	Bareilly 150	3227	365	2862	557150	442422	114728	4465344	0.125495
Uttar Pradesh	Basti 185	3620	3240	380	513959	493904	20055	2461056	0.210308
Uttar Pradesh	Bijnor 134	3058	2974	84	787444	716442	71002	3683896	0.214583
Uttar Pradesh	Budaun 149	58	7	51	622526	553486	69040	3712738	0.167689
Uttar Pradesh	Bulandshahar 142	198	41	157	725600	606673	118927	3498507	0.207459
Uttar Pradesh	Chandauli 196	41725	37688	4037	446786	412719	34067	1952713	0.25017
Uttar Pradesh	Chitrakoot 171	366	361	5	266655	246900	19755	990626	0.269548
Uttar Pradesh	Deoria 190	109894	102946	6948	468663	440954	27709	3098637	0.186713
Uttar Pradesh	Etah 201	140	34	106	281011	245671	35340	1761152	0.15964
Uttar Pradesh	Etawah 161	169	72	97	388283	328659	59624	1579160	0.245986
Uttar Pradesh	Faizabad 177	931	721	210	555047	519511	35536	2468371	0.225241
Uttar Pradesh	Farrukhabad 159	230	155	75	312712	256428	56284	1887577	0.16579
Uttar Pradesh	Fatehpur 172	340	304	36	651480	604239	47241	2632684	0.247588
Uttar Pradesh	Firozabad 147	2565	108	2457	473890	333275	140615	2496761	0.190829
Uttar Pradesh	Gautam Buddha Nagar 141	2215	220	1995	216105	129086	87019	1674714	0.130363
Uttar Pradesh	Ghaziabad 140	3968	572	3396	773463	287708	485755	4661452	0.166779
Uttar Pradesh	Ghazipur 195	28712	27218	1494	726641	700013	26628	3622727	0.208504
Uttar Pradesh	Gonda 183	870	626	244	531973	515769	16204	3431386	0.155285
Uttar Pradesh	Gorakhpur 188	18172	14499	3673	936061	849249	86812	4436275	0.215098
Uttar Pradesh	Hamirpur 168	474	45	429	241198	198693	42505	1104021	0.218902
Uttar Pradesh	Hardoi 155	349	300	49	1274505	1209207	65298	4091380	0.311595
Uttar Pradesh	Jalaun 165	832	599	233	468178	375126	93052	1670718	0.280724
Uttar Pradesh	Jaunpur 194	4736	4486	250	990345	959704	30641	4476072	0.222311
Uttar Pradesh	Jhansi 166	3873	1969	1904	562505	374245	188260	2000755	0.283082
Uttar Pradesh	Jyotiba Phule Nagar 137	164	31	133	318001	276283	41718	1838771	0.173031
Uttar Pradesh	Kannauj 160	15	14	1	309980	277813	32167	1658005	0.186969
Uttar Pradesh	Kanpur Dehat 163	801	761	40	460544	431972	28572	1795092	0.257004
Uttar Pradesh	Kanpur Nagar 164	3753	485	3268	816754	437722	379032	4572951	0.179426
Uttar Pradesh	Kanshiram Nagar 202	150	120	30	254299	222875	31424	1438156	0.176927
Uttar Pradesh	Kaushambi 174	193	101	92	555397	532594	22803	1596909	0.347916
Uttar Pradesh	Kheri 153	53375	52446	929	1061782	1019387	42395	4013634	0.277842
Uttar Pradesh	Kushinagar 189	80269	76851	3418	544231	533210	11021	3560830	0.17538
Uttar Pradesh	Lalitpur 167	71610	69775	1835	240519	215108	25411	1218002	0.256263
Uttar Pradesh	Lucknow 157	7506	1008	6498	948294	597272	351022	4588455	0.208305
Uttar Pradesh	Mahamaya Nagar 144	268	233	35	387554	318235	69319	1565678	0.247702
Uttar Pradesh	Mahoba 169	647	250	397	220898	188781	32117	876055	0.252889
Uttar Pradesh	Mahrajganj 187	16435	15037	1398	492976	475865	17111	2665292	0.191128
Uttar Pradesh	Mainpuri 148	478	476	2	368206	319437	48769	1847194	0.199591
Uttar Pradesh	Mathura 145	1520	313	1207	506580	400917	105663	2541894	0.19989
Uttar Pradesh	Mau 192	22915	21302	1613	474537	422657	51880	2205170	0.225584
Uttar Pradesh	Meerut 138	3390	222	3168	624149	347463	276686	3447405	0.182032
Uttar Pradesh	Mirzapur 199	20132	19188	944	661129	613590	47539	2494533	0.273102
Uttar Pradesh	Moradabad 135	685	171	514	731406	582700	148706	4773138	0.153377
Uttar Pradesh	Muzaffarnagar 133	317	248	69	561250	458494	102756	4138605	0.13569
Uttar Pradesh	Pilibhit 151	1714	1495	219	333558	304273	29285	2037225	0.164573
Uttar Pradesh	Pratapgarh 173	723	453	270	709252	691199	18053	3173752	0.223702
Uttar Pradesh	Rae Bareli 158	1756	1425	331	1030367	984420	45947	3404004	0.303209
Uttar Pradesh	Rampur 136	358	122	236	307936	277838	30098	2335398	0.132009
Uttar Pradesh	Saharanpur 132	980	148	832	764450	627371	137079	3464228	0.220953
Uttar Pradesh	Sant Kabir Nagar 186	1593	1561	32	369039	353460	15579	1714300	0.2162
Uttar Pradesh	Sant Ravidas Nagar (Bhadohi) 198	1873	1758	115	353103	322782	30321	1554203	0.228397
Uttar Pradesh	Shahjahanpur 152	508	251	257	532673	479352	53321	3002376	0.177586
Uttar Pradesh	Shrawasti 181	5534	5517	17	189334	187982	1352	1114615	0.17483
Uttar Pradesh	Siddharthnagar 184	12021	10590	1431	408763	392650	16113	2553526	0.164785
Uttar Pradesh	Sitapur 154	1602	1257	345	1446427	1393577	52850	4474446	0.323622
Uttar Pradesh	Sonbhadra 200	385018	374916	10102	421661	384816	36845	1862612	0.43309
Uttar Pradesh	Sultanpur 179	696	681	15	851587	832547	19040	3790922	0.224822
Uttar Pradesh	Unnao 156	2926	2415	511	948588	873572	75016	3110595	0.305895
Uttar Pradesh	Varanasi 197	28617	19144	9473	486958	358612	128346	3682194	0.140018
Uttarakhand	All	291903	264819	27084	1892516	1496665	395851	10116752	0.215921
Uttarakhand	Almora 064	1281	750	531	150995	140931	10064	621927	0.244845
Uttarakhand	Bageshwar 063	1982	1874	108	72061	69842	2219	259840	0.284956
Uttarakhand	Chamoli 057	12260	9046	3214	79317	68000	11317	391114	0.234144
Uttarakhand	Champawat 065	1339	1084	255	47383	41725	5658	259315	0.187887
Uttarakhand	Dehradun 060	111663	101475	10188	228901	119123	109778	1698560	0.200502
Uttarakhand	Garhwal 061	2215	1952	263	122361	109576	12785	686527	0.181458
Uttarakhand	Hardwar 068	6323	5249	1074	411274	307320	103954	1927029	0.216705
Uttarakhand	Nainital 066	7495	5780	1715	191206	137906	53300	955128	0.208036
Uttarakhand	Pithoragarh 062	19535	15915	3620	120378	109541	10837	485993	0.287891
Uttarakhand	Rudraprayag 058	386	309	77	47679	46279	1400	236857	0.202928
Uttarakhand	Tehri Garhwal 059	875	630	245	102130	94628	7502	616409	0.167105
Uttarakhand	Udham Singh Nagar 067	123037	117381	5656	238264	174919	63345	1648367	0.219187
Uttarakhand	Uttarkashi 056	3512	3374	138	80567	76875	3692	329686	0.255028
West Bengal	All	5296953	4855115	441838	21463270	17095107	4368163	91347736	0.292949
West Bengal	Bankura 339	368690	365380	3310	1174447	1105653	68794	3596292	0.429091
West Bengal	Barddhaman 335	489447	379262	110185	2115719	1524133	591586	7723663	0.337297
West Bengal	Birbhum 334	242484	232666	9818	1033140	934054	99086	3502387	0.364216
West Bengal	Dakshin Dinajpur 331	275366	267913	7453	482754	440182	42572	1670931	0.453711
West Bengal	Darjiling 327	397389	319069	78320	317275	224822	92453	1842034	0.387975
West Bengal	Haora 341	15094	4025	11069	718951	407815	311136	4841638	0.151611
West Bengal	Hugli 338	229243	211620	17623	1344021	1053739	290282	5520389	0.284992
West Bengal	Jalpaiguri 328	731704	690312	41392	1458278	1159391	298887	3869675	0.565934
West Bengal	Koch Bihar 329	18125	16872	1253	1414336	1350657	63679	2822780	0.507465
West Bengal	Kolkata 342	10684	0	10684	241932	0	241932	4486679	0.0563036
West Bengal	Maldah 332	313984	307625	6359	835430	767492	67938	3997970	0.287499
West Bengal	Murshidabad 333	91035	86004	5031	897534	727721	169813	7102430	0.139187
West Bengal	Nadia 336	140700	120300	20400	1546917	1141341	405576	5168488	0.32652
West Bengal	North Twenty Four Parganas 337	264597	196920	67677	2169084	1252699	916385	10082852	0.241368
West Bengal	Paschim Medinipur 344	880015	853031	26984	1128269	1034177	94092	5943300	0.337907
West Bengal	Purba Medinipur 345	27952	24028	3924	745434	677263	68171	5094238	0.151816
West Bengal	Puruliya 340	540652	531822	8830	567767	490517	77250	2927965	0.378563
West Bengal	South Twenty Four Parganas 343	96976	89889	7087	2464032	2062297	401735	8153176	0.314112
West Bengal	Uttar Dinajpur 330	162816	158377	4439	807950	741154	66796	3000849	0.323497

## Sheet: Sheet2
http://www.censusindia.gov.in/2011census/PCA/ST.html								For Kurung Kumey, Arunachal Pradesh and Senapati, Manipur:	http://censusindia.gov.in/pca/cdb_pca_census/cd_block.html
http://www.censusindia.gov.in/2011census/PCA/SC.html
This data is from the 2011 census
http://opengovernanceindia.org/leapaf/district-wise-population-in-india-2011-census
